# Supplementary material for: Giant ankyrin-B mediates transduction of axon guidance and collateral branch pruning factor sema 3A
Source: eLife. 2021 Nov 23;10:e69815. doi: 10.7554/eLife.69815 (PMC8610419; doi:10.7554/eLife.69815)
Supplement: Figure 1—source data 1. [file elife-69815-fig1-data1.zip]

Archive with 10 entries (9 files):
- Figure 1 and Figure 1-Figure Supp 1-4-source data/
- Figure 1 and Figure 1-Figure Supp 1-4-source data/Figure 1-Figure Supplement 2-source data 1.xlsx
- Figure 1 and Figure 1-Figure Supp 1-4-source data/Figure 1-Figure Supplement 3-source data 1.xlsx
- Figure 1 and Figure 1-Figure Supp 1-4-source data/Figure 1-Figure Supplement 4-source data 1.xlsx
- Figure 1 and Figure 1-Figure Supp 1-4-source data/Figure 1-source data 1.tif
- Figure 1 and Figure 1-Figure Supp 1-4-source data/Figure 1-source data 2.tif
- Figure 1 and Figure 1-Figure Supp 1-4-source data/Figure 1-source data 3.tif
- Figure 1 and Figure 1-Figure Supp 1-4-source data/Figure 1-source data 4.xlsx
- Figure 1 and Figure 1-Figure Supp 1-4-source data/Figure 1—figure supplement 1-source data 1.tif
- Figure 1 and Figure 1-Figure Supp 1-4-source data/Figure 1—figure supplement 1-source data 2.tif
