# Supplementary material for: Giant ankyrin-B mediates transduction of axon guidance and collateral branch pruning factor sema 3A
Source: eLife. 2021 Nov 23;10:e69815. doi: 10.7554/eLife.69815 (PMC8610419; doi:10.7554/eLife.69815)
Supplement: Figure 1—source data 1. [file elife-69815-fig1-data1.zip › Figure 1 and Figure 1-Figure Supp 1-4-source data/Figure 1-Figure Supplement 2-source data 1.xlsx]

## Sheet: Figure 1-Figure Supp 2
	DIV1 Neurite Count
	Control	AnkB220 KO	AnkB440 KO
	5	5	8
	5	4	5
	4	4	6
	6	4	6
	6	5	4
	4	6	5
	5	5	7
	3	4	4
	7	4	8
	4	5	5
	5	5	8
	6	4	5
	5	5	5
	4	4	5
	4	4	5
	4	4	4
	5	4	5
	5	5	7
	7	5	7
