# Supplementary material for: Giant ankyrin-B mediates transduction of axon guidance and collateral branch pruning factor sema 3A
Source: eLife. 2021 Nov 23;10:e69815. doi: 10.7554/eLife.69815 (PMC8610419; doi:10.7554/eLife.69815)
Supplement: Figure 2—source data 1. [file elife-69815-fig2-data1.zip]

Archive with 3 entries (2 files):
- Figure 2 and Figure 2-Figure Supp 1-source data/
- Figure 2 and Figure 2-Figure Supp 1-source data/Figure 2-Figure Supplement 1-source data 1.xlsx
- Figure 2 and Figure 2-Figure Supp 1-source data/Figure 2-source data 1.xlsx
