# Supplementary material for: Giant ankyrin-B mediates transduction of axon guidance and collateral branch pruning factor sema 3A
Source: eLife. 2021 Nov 23;10:e69815. doi: 10.7554/eLife.69815 (PMC8610419; doi:10.7554/eLife.69815)
Supplement: Figure 3—source data 1. [file elife-69815-fig3-data1.zip]

Archive with 18 entries (17 files):
- Figure 3 and Figure 3-Figure Supp 1 and 2-source data/
- Figure 3 and Figure 3-Figure Supp 1 and 2-source data/Figure 3-Figure Supplement 1-source data 7.xlsx
- Figure 3 and Figure 3-Figure Supp 1 and 2-source data/Figure 3-Figure Supplement 2-source data 1.xlsx
- Figure 3 and Figure 3-Figure Supp 1 and 2-source data/Figure 3-souce data 8.tif
- Figure 3 and Figure 3-Figure Supp 1 and 2-source data/Figure 3-source data 1.tif
- Figure 3 and Figure 3-Figure Supp 1 and 2-source data/Figure 3-source data 2.tif
- Figure 3 and Figure 3-Figure Supp 1 and 2-source data/Figure 3-source data 3.tif
- Figure 3 and Figure 3-Figure Supp 1 and 2-source data/Figure 3-source data 4.tif
- Figure 3 and Figure 3-Figure Supp 1 and 2-source data/Figure 3-source data 5.tif
- Figure 3 and Figure 3-Figure Supp 1 and 2-source data/Figure 3-source data 6.tif
- Figure 3 and Figure 3-Figure Supp 1 and 2-source data/Figure 3-source data 7.tif
- Figure 3 and Figure 3-Figure Supp 1 and 2-source data/Figure 3-source data 9.xlsx
- Figure 3 and Figure 3-Figure Supp 1 and 2-source data/Figure 3—figure supplement 1-souce data 6.tif
- Figure 3 and Figure 3-Figure Supp 1 and 2-source data/Figure 3—figure supplement 1-source data 1.tif
- Figure 3 and Figure 3-Figure Supp 1 and 2-source data/Figure 3—figure supplement 1-source data 2.tif
- Figure 3 and Figure 3-Figure Supp 1 and 2-source data/Figure 3—figure supplement 1-source data 3.tif
- Figure 3 and Figure 3-Figure Supp 1 and 2-source data/Figure 3—figure supplement 1-source data 4.tif
- Figure 3 and Figure 3-Figure Supp 1 and 2-source data/Figure 3—figure supplement 1-source data 5.tif
