# Supplementary material for: Giant ankyrin-B mediates transduction of axon guidance and collateral branch pruning factor sema 3A
Source: eLife. 2021 Nov 23;10:e69815. doi: 10.7554/eLife.69815 (PMC8610419; doi:10.7554/eLife.69815)
Supplement: Figure 3—source data 1. [file elife-69815-fig3-data1.zip › Figure 3 and Figure 3-Figure Supp 1 and 2-source data/Figure 3-Figure Supplement 2-source data 1.xlsx]

## Sheet: Figure 3-Fig Supp 2
	Olig2+ cell count
	Control	221	269	227	238
	AnkB440 KO	221	230	245
	Olig2+ cell density
	Control	0.0244755	0.0244734	0.0244282	0.0258541
	AnkB440 KO	0.020969	0.022273	0.0229951
