# Supplementary material for: Giant ankyrin-B mediates transduction of axon guidance and collateral branch pruning factor sema 3A
Source: eLife. 2021 Nov 23;10:e69815. doi: 10.7554/eLife.69815 (PMC8610419; doi:10.7554/eLife.69815)
Supplement: Figure 5—source data 1. [file elife-69815-fig5-data1.zip]

Archive with 6 entries (5 files):
- Figure 5 and Figure 5-Figure Supp1-source data/
- Figure 5 and Figure 5-Figure Supp1-source data/Figure 5-Figure Supplement 2-source data 4.xlsx
- Figure 5 and Figure 5-Figure Supp1-source data/Figure 5-source data 1.xlsx
- Figure 5 and Figure 5-Figure Supp1-source data/Figure 5—figure supplement 1-source data 1.tif
- Figure 5 and Figure 5-Figure Supp1-source data/Figure 5—figure supplement 1-source data 2.tif
- Figure 5 and Figure 5-Figure Supp1-source data/Figure 5—figure supplement 1-source data 3.tif
