# Supplementary material for: Giant ankyrin-B mediates transduction of axon guidance and collateral branch pruning factor sema 3A
Source: eLife. 2021 Nov 23;10:e69815. doi: 10.7554/eLife.69815 (PMC8610419; doi:10.7554/eLife.69815)
Supplement: Figure 6—source data 1. [file elife-69815-fig6-data1.zip › Figure 6 and Figure 6-Figure Supp 1-source data/Figure 6-Figure Supplement 1-source data 1.xlsx]

## Sheet: Figure 6-Figure Supp 1
		L1CAM membrane targeted					L1CAM diffused					AnkB220-GFP membrane targeted					AnkB220-GFP diffused					AnkB440-GFP membrane targeted					AnkB440-GFP diffused					AnkB220-GFP + L1CAM membrane targeted					AnkB220-GFP + L1CAM diffused					AnkB440-GFP + L1CAM membrane targeted					AnkB440-GFP + L1CAM diffused
		100	100	95			0	0	5			0	0	0			100	100	100			0	0	0			100	100	100			5	3	5			95	97	95			90	88	92			10	12	8
