# Supplementary material for: Giant ankyrin-B mediates transduction of axon guidance and collateral branch pruning factor sema 3A
Source: eLife. 2021 Nov 23;10:e69815. doi: 10.7554/eLife.69815 (PMC8610419; doi:10.7554/eLife.69815)
Supplement: Figure 6—source data 1. [file elife-69815-fig6-data1.zip › Figure 6 and Figure 6-Figure Supp 1-source data/Figure 6-source data 1.xlsx]

## Sheet: Figure 6
			% GC collapsed (axon)
			Control				L1CAMY1229H
		Untreated	37.5	32.5	27.5	28.2	37.5	25	28.5
		+Sema 3A	51.15	49.5	62.5	67.5	35	22.5	37.5
			% GC collapsed (axonal branches)
			Control			AnkB440 KO			L1CAMY1229H
		Untreated	40	42	45	36	40	39	42.5	40	45
		+Sema 3A	75	65	75	43	50	45	42.5	50	52.5
