# Supplementary material for: Giant ankyrin-B mediates transduction of axon guidance and collateral branch pruning factor sema 3A
Source: eLife. 2021 Nov 23;10:e69815. doi: 10.7554/eLife.69815 (PMC8610419; doi:10.7554/eLife.69815)
Supplement: Figure 7—source data 1. [file elife-69815-fig7-data1.zip]

Archive with 13 entries (12 files):
- Figure 7 and Figure 7-Figure Supp 1-source data/
- Figure 7 and Figure 7-Figure Supp 1-source data/Figure 7-Figure Supplement 1-source data 1.xlsx
- Figure 7 and Figure 7-Figure Supp 1-source data/Figure 7-source data 1.tif
- Figure 7 and Figure 7-Figure Supp 1-source data/Figure 7-source data 10.tif
- Figure 7 and Figure 7-Figure Supp 1-source data/Figure 7-source data 11.xlsx
- Figure 7 and Figure 7-Figure Supp 1-source data/Figure 7-source data 2.tif
- Figure 7 and Figure 7-Figure Supp 1-source data/Figure 7-source data 3.tif
- Figure 7 and Figure 7-Figure Supp 1-source data/Figure 7-source data 4.tif
- Figure 7 and Figure 7-Figure Supp 1-source data/Figure 7-source data 5.tif
- Figure 7 and Figure 7-Figure Supp 1-source data/Figure 7-source data 6.tif
- Figure 7 and Figure 7-Figure Supp 1-source data/Figure 7-source data 7.tif
- Figure 7 and Figure 7-Figure Supp 1-source data/Figure 7-source data 8.tif
- Figure 7 and Figure 7-Figure Supp 1-source data/Figure 7-source data 9.tif
