# Supplementary material for: Giant ankyrin-B mediates transduction of axon guidance and collateral branch pruning factor sema 3A
Source: eLife. 2021 Nov 23;10:e69815. doi: 10.7554/eLife.69815 (PMC8610419; doi:10.7554/eLife.69815)
Supplement: Figure 9—source data 1. [file elife-69815-fig9-data1.zip]

Archive with 7 entries (6 files):
- Figure 9-source data/
- Figure 9-source data/Figure 9- source data 1.tif
- Figure 9-source data/Figure 9-source data 2.tif
- Figure 9-source data/Figure 9-source data 3.tif
- Figure 9-source data/Figure 9-source data 4.tif
- Figure 9-source data/Figure 9-source data 5.tif
- Figure 9-source data/Figure 9-source data 6.xlsx
